# Supplementary material for: Pollution-Free and Highly Sensitive Lactate Detection in Cell Culture Based on a Microfluidic Chip
Source: Micromachines (Basel). 2023 Mar 30;14(4):770. doi: 10.3390/mi14040770 (PMC10146269; doi:10.3390/mi14040770)
Supplement: Supplementary file 1 [file micromachines-14-00770-s001.zip]

Archive with 1 entries (1 files):
- micromachines-2284788-supplementary.pdf
